# Supplementary material for: Conserved chromatin and repetitive patterns reveal slow genome evolution in frogs
Source: Nat Commun. 2024 Jan 17;15:579. doi: 10.1038/s41467-023-43012-9 (PMC10794172; doi:10.1038/s41467-023-43012-9)
Supplement: Supplementary file 7 — Source Data [file 41467_2023_43012_MOESM7_ESM.zip]

Archive with 23 entries (22 files):
- Bredeson_et_al_SourceData/
- Bredeson_et_al_SourceData/Supplementary_Fig.9.zip
- Bredeson_et_al_SourceData/Supplementary_Fig.15.zip
- Bredeson_et_al_SourceData/Fig.2.zip
- Bredeson_et_al_SourceData/Supplementary_Fig.10.zip
- Bredeson_et_al_SourceData/Supplementary_Fig.4.zip
- Bredeson_et_al_SourceData/Fig.3.zip
- Bredeson_et_al_SourceData/Supplementary_Fig.12.zip
- Bredeson_et_al_SourceData/Supplementary_Fig.5.zip
- Bredeson_et_al_SourceData/Supplementary_Fig.3.zip
- Bredeson_et_al_SourceData/Supplementary_Fig.13.zip
- Bredeson_et_al_SourceData/Supplementary_Fig.16.zip
- Bredeson_et_al_SourceData/Supplementary_Fig.7.zip
- Bredeson_et_al_SourceData/Fig.4.zip
- Bredeson_et_al_SourceData/Supplementary_Fig.11.zip
- Bredeson_et_al_SourceData/Supplementary_Fig.1.zip
- Bredeson_et_al_SourceData/Fig.5.zip
- Bredeson_et_al_SourceData/Supplementary_Fig.6.zip
- Bredeson_et_al_SourceData/Fig.1.zip
- Bredeson_et_al_SourceData/Supplementary_Fig.2.zip
- Bredeson_et_al_SourceData/Supplementary_Fig.14.zip
- Bredeson_et_al_SourceData/Supplementary_Fig.8.zip
- Bredeson_et_al_SourceData/Supplementary_Fig.17.zip
